# Supplementary material for: Understanding diverse subjectivities of medical students in seeking composite role models: A Q-methodology study
Source: PLoS One. 2026 Feb 27;21(2):e0339766. doi: 10.1371/journal.pone.0339766 (PMC12948135; doi:10.1371/journal.pone.0339766)
Supplement: S1 Data — This file contains the anonymized dataset with individual Q-sort scores assigned to each statement by all participants, ensuring transparency while maintaining participant confidentiality. Further details or clarifications may be obtained from the corresponding author upon reasonable request. (XLSX) [file pone.0339766.s002.xlsx]

## Sheet: sorts
Project Name							Do not change the blue cells
Sort Pattern	-5	-5	-4	-4	-4	-3	-3	-3	-3	-2	-2	-2	-2	-2	-2	-1	-1	-1	-1	-1	-1	-1	0	0	0	0	0	0	0	0	0	0	0	1	1	1	1	1	1	1	2	2	2	2	2	2	3	3	3
participants	s1	s2	s3	s4	s5	s6	s7	s8	s9	s10	s11	s12	s13	s14	s15	s16	s17	s18	s19	s20	s21	s22	s23	s24	s25	s26	s27	s28	s29	s30	s31	s32	s33	s34	s35	s36	s37	s38	s39	s40	s41	s42	s43	s44	s45	s46	s47	s48	s49
p1	0	5	1	4	3	-3	-2	5	4	-1	2	1	1	-1	2	1	2	-1	-1	1	0	3	-2	-2	-3	-2	0	-2	0	3	-3	-3	0	-1	-1	0	0	0	0	2	2	2	4	0	-4	-2	-4	0	-4
p2	4	2	-2	1	1	0	1	2	2	-2	0	-3	-3	1	3	1	5	0	0	4	2	0	0	-1	3	1	5	-2	4	-1	-1	-1	-3	-1	-1	0	2	-5	-4	-4	0	-5	-2	3	-2	-3	-4	3	-2
p3	4	0	-3	4	3	-2	-1	0	5	-1	2	-2	-4	3	3	0	3	2	0	4	5	0	0	-1	2	1	2	2	1	1	2	-2	1	0	-2	0	0	-4	-2	-2	-5	-3	1	-3	-4	-3	-1	-1	0
p4	4	0	-1	5	3	2	3	2	5	1	1	-1	1	0	2	2	4	2	0	1	4	0	1	0	3	3	1	0	1	-2	-2	-1	-1	-2	-2	-3	-1	-4	-3	-5	-3	-1	2	0	-3	-4	-2	-4	-2
p5	4	5	-1	4	5	-2	-2	0	0	0	-2	2	2	0	2	3	3	0	1	4	2	-3	-5	-4	2	1	3	-5	1	0	-1	-1	0	-1	-4	-1	2	0	-4	1	-3	-2	1	1	0	0	0	1	-1
p6	0	1	1	-1	4	1	2	2	5	0	0	3	-2	0	-2	1	-1	2	1	0	-1	2	-3	-2	2	2	-2	-2	-1	4	3	3	3	5	4	0	-3	-1	-3	-4	-4	-4	1	-1	-1	-5	-5	-3	0
p7	2	0	-4	4	0	2	5	3	1	2	0	-2	3	-3	-1	-1	1	-2	-2	1	4	-3	-2	4	0	-1	-1	1	1	-1	2	0	3	0	3	-3	-3	-5	-4	-2	0	-1	0	1	-4	-1	-2	1	0
p8	0	-1	-1	-1	-1	2	2	-4	1	5	0	1	-1	2	4	0	4	0	0	0	2	5	0	0	-2	2	-2	-2	0	-3	4	0	-2	-2	3	-2	1	-5	1	1	-5	1	-4	0	-3	-1	-4	-1	-3
p9	5	0	0	5	4	0	2	4	4	3	0	0	-3	0	2	-2	1	1	-3	3	3	-1	-1	-1	1	-1	2	-2	1	-1	0	-1	-2	3	0	-2	2	-4	-2	-1	-4	1	2	0	-4	-5	-3	-2	-5
p10	0	-1	0	3	1	0	0	0	1	-1	-1	-2	-3	-2	-1	-1	0	-2	0	4	5	1	2	2	4	1	3	1	5	0	4	2	0	-2	-1	0	-3	-4	-2	-3	-3	-5	3	2	-5	-4	-4	-1	-2
p11	4	4	0	5	2	0	-1	4	5	1	2	2	-5	0	1	2	2	0	-1	3	3	-2	-3	-4	0	0	2	0	0	3	-5	-3	-1	3	-3	-4	0	0	-3	-4	-2	0	1	-1	-2	-2	-2	-2	-1
p12	2	2	1	-1	-3	2	-1	-1	1	1	0	1	1	0	0	-4	-3	1	3	2	4	3	-2	-1	-2	-1	-1	-2	3	0	5	0	-2	-2	5	-5	4	-5	2	-3	-3	0	3	-1	0	-4	-4	0	0
p13	1	2	-1	2	1	0	0	2	2	-3	0	-3	-5	-1	4	0	4	2	-2	-1	0	1	4	0	1	3	2	0	3	3	0	-2	-2	0	3	-3	-1	-1	-3	-5	-2	-1	5	-2	-2	-4	-4	-4	-1
p14	2	0	3	3	4	0	0	4	3	-2	0	-1	-4	-3	-1	-1	1	1	-4	2	0	-5	2	-5	-1	2	3	0	2	1	-3	-4	5	0	0	1	-1	-3	-2	0	-3	1	5	0	-2	1	-1	-1	-2
p15	4	2	-2	3	0	2	3	2	5	0	-1	-3	-2	-1	-2	1	-1	0	0	0	1	0	-1	-3	4	5	1	1	1	4	-3	-2	-1	-1	0	-2	-3	-5	-2	-5	-4	-4	-1	2	-4	1	1	2	3
p16	3	-1	-1	1	2	-1	-2	1	5	0	-2	1	-5	-4	3	0	0	-2	0	2	1	-1	1	-3	0	0	0	0	-1	-1	-1	-2	3	-5	4	-2	4	-4	2	-2	2	0	1	2	3	0	2	0	-4
p17	4	5	0	1	0	0	1	1	2	0	1	-2	0	0	2	0	2	2	3	3	3	2	4	-3	4	3	5	2	0	-1	-3	-3	-2	-5	0	-5	-2	-3	-2	-4	-2	-1	-1	1	-4	-2	-1	-1	-1
p18	0	1	-1	-2	0	-1	-1	0	1	1	0	0	-1	0	0	-1	1	5	-2	0	-3	1	2	-2	2	-3	-4	1	-1	-1	0	-3	-5	-2	1	-4	2	-5	-3	2	-2	3	2	0	0	-4	3	3	4
p19	1	5	-1	4	1	0	2	0	5	2	0	2	-1	4	-1	3	4	2	-2	0	0	-1	3	-2	2	-2	2	3	0	0	-4	0	1	1	0	-4	-1	-2	-3	-3	-2	-5	-4	-2	-5	-3	-3	-1	-1
p20	5	3	-4	2	0	0	1	4	5	-2	1	-2	-4	0	2	2	3	2	0	0	2	-1	0	-1	4	3	3	0	-3	-1	-2	-2	-4	-3	0	-3	0	-5	-1	-3	-5	0	1	1	-1	0	-1	-1	1
p21	4	5	0	1	-2	1	0	-3	3	3	2	0	-1	0	2	2	2	1	1	5	-1	-1	2	1	4	0	4	0	-1	-1	-2	-2	-3	-4	-4	-4	3	-5	0	-3	-5	-3	1	0	-2	1	-2	-1	-1
p22	4	-2	0	5	0	3	0	4	3	-2	1	0	0	0	4	5	3	0	-1	1	0	-1	1	-1	2	1	2	-3	-1	2	-1	-2	0	1	3	2	-4	0	0	-5	-3	-3	2	-4	-4	1	-1	-2	-2
p23	1	3	0	3	4	2	0	2	5	2	2	-5	-5	4	0	5	0	3	2	0	-1	1	2	-2	0	0	0	-2	0	1	-1	0	-1	-1	3	-3	-4	-4	-2	-4	-2	-2	4	-1	-2	-3	-3	1	-1
p24	3	1	2	3	3	1	1	1	4	4	1	-1	2	0	5	2	5	0	1	-2	-2	0	2	-3	2	3	2	1	4	0	-2	-2	0	0	-3	-4	0	-3	-1	-5	-1	-4	-3	-2	-1	-1	-4	0	-1
p25	4	3	0	2	0	1	2	-1	3	0	0	-5	-4	2	1	0	2	4	3	1	2	0	5	2	-1	3	5	-1	-1	4	-3	-1	1	0	-2	-3	-2	0	-2	-3	-2	0	1	-1	-3	-4	-2	-1	-4
p26	2	0	3	5	3	1	1	-2	1	-3	0	-2	1	0	-2	-1	-1	2	-2	-1	3	4	0	0	4	0	3	0	-2	2	1	-1	1	2	2	-4	-3	-2	-1	-3	-4	4	0	-5	-1	-5	0	-4	0
p27	2	2	0	5	3	1	2	-1	2	0	1	-1	-4	-2	0	1	1	2	-1	-1	4	-2	1	0	3	4	5	-2	0	0	0	-5	-2	-3	-1	-2	-2	-5	-4	-4	-3	3	4	-1	-3	2	1	0	0
p28	3	-1	0	4	2	-3	2	-4	2	0	3	0	-3	1	0	-1	-2	3	2	1	1	4	-2	-4	-3	2	0	-5	-3	0	-5	1	3	0	4	1	0	2	-1	-4	-2	5	5	1	0	-1	-1	1	-2
p29	1	4	3	4	3	0	3	5	0	-1	0	0	-3	1	2	5	0	3	-2	-4	-2	-1	0	-4	2	2	0	-2	1	4	1	-2	1	-1	2	0	-1	0	-3	-2	-5	0	-1	-5	-1	-3	1	0	-4
p30	3	2	0	4	5	0	3	5	4	-1	4	-5	-1	0	3	1	2	2	-1	0	0	1	-1	-1	0	0	0	0	-1	2	1	-2	2	2	3	-3	1	0	-3	-5	-2	-3	1	-2	-2	-4	-4	-3	-1
p31	3	-1	1	3	2	0	-2	0	1	0	-2	-3	-4	2	1	-2	0	3	1	-2	5	0	-5	1	0	4	0	-1	1	0	4	-1	-1	0	2	-2	0	-1	2	-5	-3	2	5	-1	-3	-4	-4	0	-3
[truncated: 7 more columns]

## Sheet: statements
Statement Num.	Statements
1	رفتار درست و حرفه‌اي نقش الگو (مثلا به موقع سر کلاس حاضر داشتن، رفتار عادلانه با دانشجویان مختلف و دیگران، و ...)
2	برخورد صمیمانه نقش الگو با دیگران (مثلا داشتن رفتارهای دوستانه با دانشجویان و همکاران، صمیمیت در کلام و رفتار نقش الگو و ...)
3	داشتن سبك زندگي سالم نقش الگو (مثلا عدم سیگار کشیدن، تناسب اندام، تعادل بین زندگی و کار و ....)
4	توجه نقش الگو به رعایت و پایبندی به اخلاقیات (پایبندی نقش الگو به رعایت اخلاقیات در عمل از قبیل صداقت داشتن در کلام و رفتار، سرزنش نکردن دیگران، و ....)
5	شخصیت والا و فرهيخته نقش الگو (مثلا بزرگ منشی نقش الگو، دارای کمالات معنوی و فرهنگ بالا و ...)
6	مهارت مديريت زمان نقش الگو (مثلا مدیریت موثر انجام چندین کار در زمان محدود، تخصیص و داشتن زمان مناسب برای انجام کارها، و ...)
7	چندبعدی بودن نقش الگو و رشد همه جانبه مهارت­های ایشان (مثلا موفق بودن نقش الگو در زمینه­ها متعدد پژوهشی-آموزشی، یا رشد مهارت­های ورزشی و هنری در کنار مهارت­های تخصصی رشته تخصصی و...)
8	تواضع و فروتنی نقش الگو (مثلا تواضح نقش الگو در برخورد با دیگران، عدم برخورد نگاه از بالا به پایین با دیگران و ...)
9	تعهد و مسئولیت پذیری نقش الگو (مثلا مسئولیت پذیری نقش الگو در قبال یادگیری دانشجویانش، تعهد نقش الگو به وظایفی که بهش محول شده و ...)
10	اعتماد به نفس نقش الگو (مثلا اطمینان داشتن به عملکرد خود، اعتماد به نفش داشتن در انجام کارها و ...)
11	تلاش و پشتکار نقش الگو (مثلا دل و جان دادن نقش الگو به کارها، ممارست و تلاش در پیشبرد کارها و ....)
12	ظاهر و خصوصیات فیزیکی نقش الگو (مثلا پوشیدن لباس های شیک، ظاهر مرتب و ...)
13	جوان بودن نقش‌الگو (مثلا سن کم نقش الگو و درک کردن دانشجو به دلیل نزدیک بودن روحیات سنی و ...)
14	انعطاف پذیری نقش الگو (مثلا قدرت انعطاف پذیری در عملکرد و تغییر تصمیمات بسته به شرایط مواجهه شده و ...)
15	شخصیت امید‌بخش نقش الگو (مثلا ایجاد انگیزه و امید در دانشجویان و ...)
16	حفظ آرامش و خود كنترلي نقش الگو (مثلا حفظ آرامش در شرایط بحرانی، کنترل احساسات و هیجانات در مواق چالش و ...)
17	حامی و قابل اتکا بودن نقش الگو (مثلا حمایت کردن از دانشجویان، قابل اتکا بودن برای دانشجو در صورت نیاز به کمک و ...)
18	قدرت تفکر و حل مسئله‌ی نقش الگو (مثلا مهارت حل مساله و استدلال منطقی در شرایط بحرانی، و ...)
19	تجربه بالای کاری و پختگی نقش الگو (مثلا داشتن سال ها تجربه نقش الگو برای فعالیت یا تدریس در رشته تخصصی و ...)
20	تسلط نقش الگو به مهارت­های فنی و تخصصی (مثلا مهارت بالای انجام پروسیجرها در رشته و ...)
21	دانش به روز نقش الگو در حرفه (مثلا اطلاع نقش الگو از روندها و محتوای روز رشته تخصصی و ...)
22	داشتن رزومه قابل قبول نقش الگو (مثلا داشتن رزومه پژوهشی خوب نقش الگو و ...)
23	توجه نقش الگو به فرآیندهای بازاندیشی و ارائه بازخورد (مثلا بررسی عملکرد دانشجویان و بازخورد دادن به آن ها، تشویق دانشجویان به فکر کردن در مورد عملکردشان و ...)
24	آشنایی و استفاده‌ی نقش الگو از تکنولوژی‌های آموزشی روزآمد (مثلا آشنا بودن نقش الگو به کاربرد هوش مصنوعی، مثلا استفاده نقش الگو از فناوری های جدید در تدریس و ...)
25	مهارت تدریس موثر نقش الگو (مثلا تدریس عالی نقش الگو، استفاده نقش الگو از روش های تدریس موثر ...)
26	توجه نقش الگو به نیازهای دانشجویان (مثلا شناسایی و در نظر گرفتن نیازهای آموزشی دانشجویان، نیازهای عاطفی دانشجویان و ....)
27	وقت گذاشتن برای آموزش به دانشجویان توسط نقش الگو (مثلا صرف وقت کافی برای آموزش دانشجویان خود و ...)
28	تشویق و جلب مشارکت دانشجویان در فرایند یادگیری توسط نقش الگو (مثلا برگزاری کلاس های فعال تدریس و ایجاد فرصت مشارکت دانشجو در روند یادگیری خود و ..)
29	شکوفا کردن پتانسیل های درونی دانشجو توسط نقش الگو (مثلا رشد استعدادها و مهارت های بالقوه دانشجویان و ...)
30	برقراری ارتباط موثر نقش الگو با دیگران (مثلا همدلی کردن نقش الگو با دیگران، مدیریت موثر تعارضات پیش آمده با دیگران، و ....)
31	توانایی برقراری ارتباطات بین المللی نقش الگو و مقبولیت جهانی وی (مثلا شناخته شدن نقش الگو در سطح جهانی، تعاملات بین المللی داشتن و ...)
32	توانایی انجام فعالیت­های‌ بین رشته­ای نقش الگو با سایر حرف (مثلا برگزاری کلاس های درسی مشترک با حضور سایر اساتید از حرف دیگر و ... )
33	راهنمایی و تشویق دانشجویان برای زیست شرافتمندانه توسط نقش الگو (مثلا تشویق دانشجویان به زندگی درست داشتن، پول حلال در آوردن و ....)
34	خیررسانی نقش الگو به دیگران و مردم (مثلا تهیه و انتشار محتواهای آموزشی برای مردم در شبکه های اجتماعی و ...)
35	ایجاد تغییر و اثرگذاری نقش الگو در محیط (مثلا تاثیرگذاری نقش الگو در بهبود شرایط و محیط سازمانی، جامعه و ...)
36	مشارکت داوطلبانه‌ی نقش الگو در فعالیت های اجتماعی و دانشگاهی (مثلا مشارکت نقش الگو در اردوهای جهادی، مشارکت با سَمَن ها و یا خیریه و ....)
37	جایگاه اجتماعی و شان نقش الگو در جامعه (مثلا شان بالای رشته تخصصی نقش الگو در جامعه حرفه ای و اجتماع و ...)
38	زندگی خانوادگی موفق نقش الگو (مثلا از همسر جدا نشده باشد و ...)
39	تطابق نقش الگو با وضعیت اجتماعی-اقتصادی کشور (مثلا استفاده از راه حل های مناسب و درست برای فعالیت در شرایط با تورم اقتصادی و ...)
40	سطح درآمد و وضعیت اقتصادی نقش الگو (مثلا ماشین مدل بالا، سطح رفاه زندگی شخصی، مسافرت های متعدد داخل و خارج از کشور و ....)
41	هم راستایی مهارت های فردی نقش الگو و دانشجو (مثلا مهارت شنا، امور هنری و ...)
42	هم راستایی جهت گیری های فرهنگی، مذهبی و سیاسی نقش الگو و دانشجو (مثلا هم جهت بودن دیدگاه های مذهبی و یا سیاسی با نقش الگو و ...)
43	هم راستایی بین نظام ارزشی حرفه‌ای دانشجو و نقش الگو (مثلا وقت گذاشتن کافی برای ویزیت بیماران و ...)
44	هم راستایی حیطه فعالیت و فیلد کاری نقش الگو با رشته مورد علاقه دانشجو (مثلا علاقه به رشته جراحی و انتخاب یک جراح به عنوان نقش الگو و ...)
45	همراستایی علایق فردی نقش الگو و دانشجو (مثلا هم راستایی تفریحات، عادت کتابخوانی و ...)
46	فاز تحصیلی دانشجو هنگام مواجهه با نقش الگو (مثلا مواجهه در مقطع کارآموزی و ....)
47	شرایط فیزیکی محیط مواجهه دانشجو با نقش الگو (مثلا شلوغی و ازدحام در هنگام مواجهه با نقش الگو و ...)
48	تعدد و تنوع فرصت های مواجهه دانشجو با نقش الگو (مثلا تجربه مواجهه زیاد با نقش الگو و ...)
49	ارزش های درک شده از محیط توسط دانشجو (مثلا از نظر دانشجویان، ارزش­های مثبت حاکم در یک محیط به دلیل رشد افراد با همان ویژگی ها است که احتمال انتخاب نقش­الگوها از چنین محیطی زیاد است و ...)
50	تجربه‌ی همکاری پژوهشی/آموزشی نقش الگو با دانشجویان (مثلا داشتن تجربه همکاری مشترک با استاد به عنوان TA و یا دستیار پژوهشی و ....)
51	مقبولیت علمی نقش الگو در بين دانشجويان (مثلا شهره بودن نقش الگو به عنوان استاد با اطلاعات بالا و ...)
52	مقبوليت از نظر اثرگذار بودن نقش الگو بر دانشجویان و سایر افراد (مثلا قدرت نفوذ و اثرگذاری کلام نقش الگو بر دانشجویانش و تاثیرپذیری دانشجویان از رفتارهای نقش الگو و ...)
53	مقبولیت نقش الگو در بین سایر همکاران در تعاملات بین فردی و تیمی (مثلا اعتبار بالای نقش الگو در بین همکاران و ...)
54	محبوبیت و شهرت نقش الگو در بین بیماران (مثلا شهره بودن به طبابت خوب در بین بیماران و ...)
55	معرفی و تشويق نقش الگوهاي برجسته توسط دانشگاه (مثلا معرفی نقش الگو در جشنواره¬ها و ....)
56
57
58
59
60
61
62
63
64
65
66
67
68
69
70
71
72
73
74
75
76
77
78
79
80
